# Supplementary material for: Characterization of Metal-Specific T-Cells in Inflamed Oral Mucosa in a Novel Murine Model of Chromium-Induced Allergic Contact Dermatitis
Source: Int J Mol Sci. 2023 Feb 1;24(3):2807. doi: 10.3390/ijms24032807 (PMC9917800; doi:10.3390/ijms24032807)
Supplement: Supplementary file 1 [file ijms-24-02807-s001.zip]

Archive with 1 entries (1 files):
- ijms-2156038-supplementary.pdf
